# Supplementary material for: STRIPAK, a Key Regulator of Fungal Development, Operates as a Multifunctional Signaling Hub
Source: J Fungi (Basel). 2021 Jun 1;7(6):443. doi: 10.3390/jof7060443 (PMC8226480; doi:10.3390/jof7060443)
Supplement: Supplementary file 1 [file jof-07-00443-s001.zip]

Archive with 1 entries (1 files):
- jof-1217498-supplementary.pdf
